# Supplementary material for: Catalyst-Free Cardanol-Based Epoxy Vitrimers for Self-Healing, Shape Memory, and Recyclable Materials
Source: Polymers (Basel). 2024 Jan 23;16(3):307. doi: 10.3390/polym16030307 (PMC10857227; doi:10.3390/polym16030307)
Supplement: Supplementary file 1 [file polymers-16-00307-s001.zip]

Archive with 1 entries (1 files):
- polymers-2746024-supplementary.pdf
